# Supplementary material for: Rotation-invariance is essential for accurate detection of spatially variable genes in spatial transcriptomics
Source: Nat Commun. 2025 Aug 2;16:7122. doi: 10.1038/s41467-025-62574-4 (PMC12318016; doi:10.1038/s41467-025-62574-4)
Supplement: Supplementary file 2 — Source Data [file 41467_2025_62574_MOESM2_ESM.xlsx]

## Sheet: Sheet1
All genes	Sig. genes with 30-degree rotation	Sig. genes with 45-degree rotation	Sig. genes with 60-degree rotation
0610010K14Rik	Cdr1	Cdr1	1500011B03Rik
0610012G03Rik	Celf4	Celf4	1700113A16Rik
1110001J03Rik	Map2	Map2	2010300C02Rik
1110004F10Rik	Mll2	Mll2	2700081O15Rik
1110059G10Rik	Purb	Purb	6330403K07Rik
1190002N15Rik	Rplp1	Rplp1	Abi2
1200014J11Rik	Slc1a2	Slc1a2	Abl2
1500011B03Rik			Ablim3
1700021F05Rik			Abr
1700025G04Rik			Acap3
1700113A16Rik			Acin1
1810026B05Rik			Actb
1810041L15Rik			Adap1
2010107E04Rik			Add2
2010300C02Rik			Adipor2
2210016L21Rik			Agap2
2310036O22Rik			Agt
2410004B18Rik			Ahi1
2610301B20Rik			Ak5
2610507B11Rik			Ampd2
2700060E02Rik			Ank1
2700081O15Rik			Anp32a
2810407C02Rik			Ap1s1
2900011O08Rik			Ap2m1
2900026A02Rik			Aplp1
4833424O15Rik			Apod
4833439L19Rik			Apoe
5430417L22Rik			Arc
6330403K07Rik			Arf1
6330403M23Rik			Arf3
6430548M08Rik			Arhgap33
6430571L13Rik			Arhgef2
8430419L09Rik			Arhgef7
9330159F19Rik			Arid1a
9430023L20Rik			Arpc1a
A030009H04Rik			Arx
A730098P11Rik			Atcay
A830018L16Rik			Atp1a1
A930011O12Rik			Atp1b1
Aagab			Atp2b1
Aak1			Atp2b2
Aamp			Atp5a1
Aars			Atp5b
Abca2			Atp5c1
Abhd13			Atp6v0b
Abhd17a			Atp6v1a
Abi2			Atp6v1d
Abl2			Atp6v1e1
Ablim1			Atxn7l3b
Ablim3			Bai2
Abr			Baiap2
Acaa1a			Bambi
Acad9			Basp1
Acap3			BC002163
Acat2			BC018242
Acin1			Bcas1
Aco2			Bcl11a
Acsl3			Bcl11b
Actb			Bex2
Actg1			Bin1
Actl6b			Bmi1
Actr1a			Bnip3l
Actr2			Brd2
Actr3			Btbd3
Acvr1			Btf3l4
Adamts19			Btg1
Adap1			C1qtnf4
Adar			C330021F23Rik
Adarb1			Cab39
Adck3			Cacna1g
Adck5			Cacnb3
Adcy2			Cadm2
Adcyap1r1			Calm1
Add1			Calm2
Add2			Calm3
Ado			Calr
Adprh			Camk2a
Adrbk1			Camk2b
Adss			Camk2n1
Aes			Camk4
Aftph			Camkv
Agap2			Camsap1
Agap3			Camsap2
Agt			Camta1
Agtpbp1			Cbx6
Ahcyl1			Ccnd1
Ahi1			Ccrn4l
Ahnak			Ccsap
Ahsa1			Cdk14
AI848285			Cdk16
Ajap1			Cdk17
Ak1			Cdo1
Ak5			Cdr1
Akap11			Cds2
Akap8			Celf1
Akap8l			Celf2
Akt1			Celf4
Aldh1a1			Celf5
Aldoa			Cep19
Alyref			Cfl1
Amigo2			Chd3
Ampd2			Chn2
Amph			Chrm1
Amz2			Chst1
Anapc11			Cic
Ank2			Ckb
Ank3			Cldn11
Ankrd13b			Clta
Ankrd17			Clu
Ankrd24			Cmip
Ankrd29			Cnbp
Ankrd33b			Cnih2
Ankrd34a			Cnp
Ankrd45			Cntn1
Ankrd46			Copg1
Ankrd50			Cox7c
Ankrd6			Cox8a
Ankrd63			Cplx2
Anks1b			Cpne4
Ano3			Crmp1
Ano4			Crtc1
Anp32a			Cs
Anp32e			Csdc2
Ap1b1			Csnk1g3
Ap1g1			Cspg5
Ap1m1			Cst3
Ap1s1			Ctbp1
Ap2a2			Ctif
Ap2b1			Ctxn1
Ap2m1			Cuedc2
Ap2s1			Cx3cl1
Ap3d1			Cxx1a
Ap4s1			Cxx1b
Apbb1			Cxx1c
Api5			Cyth2
Aplp1			D3Bwg0562e
Apmap			D4Wsu53e
Apod			Dapk1
Apoe			Dcaf7
App			Dclk1
Aprt			Dclk2
Arc			Dctn2
Arcn1			Dctn4
Arf1			Dcx
Arf2			Ddx1
Arf3			Ddx17
Arf4			Ddx39b
Arf5			Ddx5
Arfgef1			Ddx6
Arfrp1			Dennd5a
Arglu1			Desi1
Arhgap1			Dgkd
Arhgap33			Dhx15
Arhgap39			Dip2c
Arhgef1			Dlg2
Arhgef12			Dlgap1
Arhgef17			Dlgap4
Arhgef2			Dlx1
Arhgef25			Dnajb5
Arhgef3			Dnajb6
Arhgef7			Dnlz
Arhgef9			Dock3
Arid1a			Donson
Arid1b			Dpysl5
Arih1			Dync1i1
Arl2bp			Dynll1
Arl3			E030024N20Rik
Arl4a			Eef1a1
Arl4d			Eef1a2
Arl5a			Egr1
Arl6			Eif1
Arl8a			Eif4a1
Arl8b			Eif4h
Arpc2			Eif5a
Arpc3			Elavl3
Arpp21			Elmo1
Arrb2			Eno2
Arx			Epb4.1l3
Arxes2			Epha4
Asb6			Fabp7
Asb8			Fam131b
Ash1l			Fam163b
Asic2			Fam168b
Asic4			Fam5b
Asph			Fam65a
Asphd1			Fbll1
Astn1			Fbxl16
Asxl1			Fgf13
Atad1			Fkbp1a
Atcay			Foxd3
Atf2			Foxg1
Atf4			Frmd7
Atg12			Fscn1
Atg16l1			Fth1
Atg4b			Gabarapl1
Atp1a1			Gabra5
Atp1a3			Gabrb3
Atp1b1			Gad1
Atp2a2			Galnt16
Atp2b1			Gapdh
Atp2b2			Gars
Atp2b4			Gda
Atp5a1			Gdi2
Atp5b			Gm10012
Atp5c1			Gm12070
Atp5d			Gm13889
Atp5e			Gm1821
Atp5f1			Gm5148
Atp5g1			Gm5506
Atp5g2			Gnao1
Atp5g3			Gnb2
Atp5h			Gng10
Atp5j			Gng13
Atp5j2			Gng4
Atp5l			Gpm6a
Atp5o			Gpm6b
Atp6ap2			Gprin1
Atp6v0a1			Gpsm1
Atp6v0b			Gpx1
Atp6v0d1			Gramd1a
Atp6v0e2			Grasp
Atp6v1a			Grb2
Atp6v1b2			Gria2
Atp6v1c1			Gria3
Atp6v1d			Grik5
Atp6v1e1			Grin1
Atp6v1f			Grm5
Atp6v1g2			Gucy1b3
Atp6v1h			H3f3a
Atp8b2			Hdac2
Atrx			Hdgf
Atxn1			Hdgfrp3
Atxn10			Hgs
Atxn2l			Hist3h2ba
Atxn7l3			Hlf
Atxn7l3b			Hmgn1
Auh			Hnrnpa0
Aurkaip1			Hnrnpa2b1
Auts2			Hnrnpab
Azin1			Hnrnpc
B230219D22Rik			Hnrnph1
B3galnt1			Hnrnpk
B3galt1			Hnrnpl
B4galt2			Hnrpll
B4galt3			Hpca
B4galt5			Hpcal4
B9d2			Hspa2
Baalc			Hspa8
Bag5			Hsph1
Bag6			Icam5
Bahd1			Ids
Bai1			Ier5
Bai2			Igfbp4
Bai3			Igsf3
Baiap2			Igsf8
Bambi			Ildr2
Banf1			Inpp5j
Banp			Ist1
Bap1			Itfg1
Basp1			Ivns1abp
Baz1b			Jarid2
Baz2a			Jph4
BC002163			Kalrn
BC018242			Kat6b
BC031181			Kcnh3
Bcl11a			Kcnip1
Bcl11b			Kcnj4
Bcl7a			Kctd13
Bclaf1			Kctd17
Bcor			Khdrbs1
Bdh1			Kif2a
Begain			Klf16
Bex1			Klhl2
Bex2			Knop1
Bex4			Lamp5
Bgn			Limd2
Bhlhe40			Lin7a
Bin1			Lrp8
Birc6			Lrrc40
Bmi1			Mag
Bnip3l			Map1a
Bod1			Map2
Braf			Map2k1
Brd2			Map7d1
Brd7			Mapk1
Brd8			Marcksl1
Bri3bp			Mast3
Brk1			Matr3
Brms1			Mbd3
Bsn			Mbp
Btaf1			Med10
Btbd1			Meis2
Btbd2			Mir703
Btbd3			Mkl2
Btf3			Mlf2
Btg1			Mll2
Btrc			Morf4l1
Bzrap1			Morf4l2
C1d			Mpp2
C1qbp			Mrfap1
C1qtnf4			Mta2
C2cd2l			Mybbp1a
C330021F23Rik			Myo5a
C77370			Naa60
Cab39			Nap1l1
Cabin1			Nap1l5
Cacna1c			Napa
Cacna1g			Nbl1
Cacna1i			Ncdn
Cacna2d1			Ncl
Cacnb3			Ncoa2
Cacnb4			Ncs1
Cacng3			Ndrg2
Cacng5			Ndrg4
Cactin			Ndufa10
Cadm1			Ndufa7
Cadm2			Ndufb8
Cadm3			Ndufs2
Cadps			Ndufv1
Calm1			Necab2
Calm2			Nedd8
Calm3			Ngfrap1
Calr			Nhsl2
Caly			Nkrf
Camk1			Nme1
Camk1d			Nog
Camk1g			Nono
Camk2a			Npm1
Camk2b			Nptn
Camk2g			Nrep
Camk2n1			Nrgn
Camk4			Nrxn1
Camkk1			Nrxn2
Camkk2			Nrxn3
Camkv			Nsg2
Camsap1			Nudt3
Camta1			Oaz1
Cand1			Ola1
Canx			Omp
Cap2			Oxct1
Capn2			Pagr1a
Caprin1			Pbx1
Capza2			Pcbp3
Carkd			Pcp4
Cartpt			Pcp4l1
Casd1			Pde1b
Cask			Pdhb
Caskin1			Pebp1
Cbfa2t2			Penk
Cbll1			Pfkp
Cbx3			Pgam1
Cbx6			Pgbd5
Ccbl1			Pgk1
Ccdc109b			Phactr3
Ccdc32			Phyhip
Ccdc88a			Phyhipl
Cckbr			Pi4ka
Ccl27a			Pink1
Ccnd1			Pip5k1c
Ccnd2			Pitpnm3
Ccnl2			Pja1
Ccnyl1			Pkig
Ccrn4l			Plcb1
Ccsap			Plekha1
Cct2			Pnmal2
Cct3			Porcn
Cct4			Ppfia2
Cct5			Ppia
Cct6a			Ppil2
Cct7			Ppm1e
Cct8			Ppp1cc
Cdc123			Ppp1r16b
Cdc34			Ppp1r9b
Cdc42			Ppp2ca
Cdc42ep3			Ppp2r1a
Cdc42se2			Ppp3ca
Cdh20			Ppp3cb
Cdip1			Ppp3r1
Cdk13			Pqbp1
Cdk14			Prickle2
Cdk16			Prkacb
Cdk17			Prkca
Cdk19			Prkcb
Cdk5r1			Prkce
Cdk5r2			Prrc2c
Cdk9			Psd
Cdkn1a			Psd3
Cdo1			Pten
Cdr1			Ptma
Cds1			Ptms
Cds2			Ptpn1
Cdv3			Ptpro
Cebpd			Pum1
Celf1			Purb
Celf2			R3hdm4
Celf3			Rab11b
Celf4			Rab2a
Celf5			Rab40b
Celsr2			Rab5a
Celsr3			Rad23b
Cend1			Rap1gds1
Cenpv			Rasa1
Cep170b			Rbfox1
Cfl1			Rbfox2
Chchd1			Rbfox3
Chchd10			Rbm18
Chchd2			Rbm39
Chchd6			Reep1
Chd2			Rgs12
Chd3			Rgs2
Chd5			Rhob
Chd6			Rnf126
Cherp			Rnf145
Chmp4b			Rnf187
Chmp5			Rnf208
Chmp7			Rpl13
Chn2			Rpl15
Chpf			Rpl27a
Chrm1			Rpl36al
Chst1			Rpl41
Chsy3			Rpl5
Chtop			Rpl8
Cic			Rplp1
Cirbp			Rprml
Cisd1			Rps11
Cish			Rps16
Ckb			Rps26
Clasp1			Rps3
Clcn3			Rps9
Clcn4-2			Rragd
Cldn11			Rtn3
Clic4			Rtn4
Clint1			Ruvbl1
Clip2			Ryr2
Clip3			S100a10
Clip4			Scamp1
Clk1			Sema5a
Clk4			Sept4
Clptm1			Sepw1
Clta			Serinc1
Cltc			Sertad4
Clu			Sez6
Cluap1			Sgta
Cluh			Sh3bgrl3
Cmip			Sh3gl2
Cmpk1			Sh3glb2
Cnbp			Shisa7
Cnih2			Shroom2
Cnih3			Sin3b
Cnot1			Sipa1l1
Cnot7			Ski
Cnp			Slc16a1
Cntn1			Slc1a2
Cntnap2			Slc22a17
Coa3			Slc25a3
Commd3			Slc8a1
Commd4			Snap25
Copa			Snap91
Cope			Snn
Copg1			Snrnp200
Cops3			Sox11
Cops8			Sox2
Copz1			Sp9
Coro1c			Spag9
Coro7			Sptbn1
Cox14			Sptbn2
Cox17			Srrm2
Cox4i1			Srsf1
Cox5a			Srsf3
Cox5b			Srsf7
Cox6a1			Stard10
Cox6c			Stim2
Cox7a2			Stmn1
Cox7a2l			Stxbp1
Cox7b			Stxbp6
Cox7c			Sumo2
Cox8a			Svop
Cpd			Swi5
Cpe			Sybu
Cplx1			Syn1
Cplx2			Syn2
Cpne4			Syne1
Cpne6			Synpo
Cpsf6			Synpr
Cpt1c			Taok1
Cript			Tcp11l2
Crk			Tenm3
Crmp1			Tiam1
Crtac1			Tiam2
Crtc1			Timm44
Cry1			Tmcc3
Cry2			Tmeff2
Csdc2			Tomm6
Csde1			Tomm70a
Cse1l			Top1
Csk			Top2b
Csnk1a1			Tpm1
Csnk1e			Tra2a
Csnk1g2			Tra2b
Csnk1g3			Trafd1
Csnk2a1			Trim32
Csnk2b			Trim9
Cspg5			Tshz1
Csrnp2			Tshz2
Csrnp3			Tspan7
Cst3			Ttc3
Cstf2t			Tuba1a
Ctbp1			Tuba1b
Ctcf			Tubb2a
Ctdnep1			Tubb2b
Ctdspl			Tubb5
Ctnna2			Txnl1
Ctnnb1			Tyro3
Ctnnd2			Uba1
Cttn			Ubash3b
Cttnbp2			Ubb
Ctxn1			Ubc
Ctxn3			Ube2b
Cuedc2			Ube2d2a
Cwc15			Ube2e3
Cx3cl1			Ube2k
Cxx1a			Ube2ql1
Cxx1b			Ube2v2
Cxx1c			Ube3b
Cxxc1			Ubl3
Cxxc5			Ubqln2
Cyc1			Ubtf
Cycs			Ugcg
Cyfip2			Uqcrb
Cyth2			Uqcrh
D10Wsu52e			Usp19
D17Wsu92e			Vamp2
D19Bwg1357e			Vcp
D1Ertd622e			Vstm2a
D3Bwg0562e			Vta1
D430019H16Rik			Wasf1
D4Wsu53e			Wbp2
D5Ertd579e			Wipf3
D8Ertd738e			Xpr1
Dab1			Ypel3
Dab2			Ywhah
Dapk1			Ywhaq
Dapk3			Zeb2
Darc			Zfand5
Dazap1			Zfr
Dbn1			Zmiz2
Dcaf11			Zmym3
Dcaf12l1			Zmynd11
Dcaf5
Dcaf6
Dcaf7
Dcaf8
Dchs1
Dclk1
Dclk2
Dcn
Dctn1
Dctn2
Dctn3
Dctn6
Dcun1d1
Dcx
Dda1
Ddb1
Ddr1
Ddx17
Ddx24
Ddx39b
Ddx3x
Ddx46
Ddx5
Ddx6
Dennd5a
Dennd5b
Desi1
Dgcr2
Dgkb
Dgkd
Dgkz
Dhx15
Dhx33
Dhx8
Dhx9
Dip2c
Dixdc1
Dlat
Dlc1
Dld
Dlg1
Dlg2
Dlg3
Dlg4
Dlgap1
Dlgap3
Dlgap4
Dlx1
Dlx1as
Dlx2
Dlx5
Dlx6as1
Dmwd
Dmxl2
Dnaja1
Dnaja2
Dnajb5
Dnajb6
Dnajc18
Dnajc27
Dnajc5
Dnajc7
Dnajc8
Dnalc4
Dnlz
Dnm1
Dnm1l
Dnmt3a
Dock3
Donson
Dos
Dot1l
Dpf1
Dpf2
Dpm2
Dpp10
Dpp6
Dpy19l1
Dpysl2
Dpysl5
Drap1
Dstn
Dtx3
Dusp14
Dusp26
Dusp3
Dync1h1
Dync1i1
Dynll1
Dynlrb1
Dzank1
E030024N20Rik
Ecsit
Eef1a1
Eef1a2
Eef1e1
Eef1g
Eef2
Efhd2
Egr1
Ei24
Eid2
Eif1
Eif2s3x
Eif3a
Eif3b
Eif3f
Eif3g
Eif3h
Eif3l
Eif4a1
Eif4a2
Eif4b
Eif4e
Eif4e2
Eif4g1
Eif4g2
Eif4h
Eif5
Eif5a
Eif6
Elavl1
Elavl3
Elfn1
Elmo1
Elmo2
Elovl4
Elp3
Emc10
Emc4
Eml4
Eml5
Eno2
Ensa
Ep300
Epb4.1l1
Epb4.1l3
Epb4.9
Epha10
Epha4
Epha5
Epn1
Eps15
Ercc2
Erdr1
Ergic1
Erh
Eri3
Esrra
Etl4
Ewsr1
Exd2
Fabp3
Fabp5
Fabp7
Faf1
Fam102b
Fam103a1
Fam110b
Fam117b
Fam120b
Fam126a
Fam131a
Fam131b
Fam134a
Fam134c
Fam155a
Fam160a2
Fam163b
Fam168a
Fam168b
Fam184a
Fam192a
Fam19a5
Fam20c
Fam21
Fam210a
Fam211a
Fam214a
Fam43b
Fam57b
Fam5b
Fam65a
Fam69b
Fam81a
Fam84a
Fam98b
Farp1
Fau
Faxc
Fbll1
Fbxl16
Fbxo21
Fbxo25
Fbxo28
Fbxo31
Fbxo44
Fbxo45
Fbxo9
Fbxw11
Fbxw2
Fbxw5
Fbxw7
Fem1b
Fgf12
Fgf13
Fhl1
Fis1
Fkbp1a
Fkbp2
Fkbp4
Fkbp8
Fmo1
Fmr1
Fosb
Fosl2
Foxd3
Foxg1
Foxj3
Frmd7
Frzb
Fscn1
Fth1
Ftx
Fubp1
Fxr2
Fxyd7
Fyn
Fzd3
G3bp1
G3bp2
Gabarap
Gabarapl1
Gabarapl2
Gabbr1
Gabra4
Gabra5
Gabrb3
Gabrd
Gad1
Gad2
Gak
Galnt16
Galnt18
Galnt2
Gapdh
Gars
Gas5
Gbas
Gcnt1
Gda
Gde1
Gdi1
Gdi2
Gdpd1
Gdpd5
Get4
Gfod1
Gfra2
Gga1
Gga3
Ggnbp2
Ggt7
Ghitm
Gid4
Glrb
Glrx
Glrx3
Gls
Gltscr1l
Glyr1
Gm10012
Gm12070
Gm13826
Gm13889
Gm15421
Gm15800
Gm1673
Gm1821
Gm20594
Gm5148
Gm5506
Gm561
Gm5643
Gm6654
Gmfb
Gna11
Gnai1
Gnao1
Gnas
Gnb1
Gnb2
Gnb2l1
Gnb5
Gng10
Gng13
Gng3
Gng4
Gnl1
Gnptg
Golga7b
Got1
Got2
Gpc1
Gpi1
Gpm6a
Gpm6b
Gpr153
Gpr162
Gprin1
Gps1
Gpsm1
Gpx1
Gramd1a
Grasp
Grb2
Grcc10
Gria1
Gria2
Gria3
Grik5
Grin1
Grina
Grip2
Grk6
Grm5
Gse1
Gsk3a
Gsk3b
Gstp1
Gstp2
Gtf2a1
Gtf2b
Gtf2f1
Gtf2f2
Gtf2h1
Gtf2i
Gtf3c1
Gucy1b3
Gzf1
H1f0
H1fx
H2afx
H2afy
H2afy2
H2afz
H3f3a
H3f3b
Habp4
Hagh
Hap1
Hat1
Hcfc1
Hdac2
Hdac5
Hdgf
Hdgfrp3
Hdlbp
Heatr6
Hectd1
Hexdc
Hgs
Hid1
Higd1a
Higd2a
Hint1
Hipk1
Hira
Hist1h2bc
Hist3h2a
Hist3h2ba
Hivep1
Hivep2
Hk1
Hlf
Hmgb1
Hmgb3
Hmgcr
Hmgcs1
Hmgn1
Hmgn2
Hn1
Hnrnpa0
Hnrnpa2b1
Hnrnpa3
Hnrnpab
Hnrnpc
Hnrnpd
Hnrnph1
Hnrnph2
Hnrnpk
Hnrnpl
Hnrnpm
Hnrnpr
Hnrnpu
Hnrnpul2
Hnrpdl
Hnrpll
Homer1
Hook3
Hp1bp3
Hpca
Hpcal4
Hprt
Hras1
Hs6st2
Hsbp1
Hsdl1
Hsp90aa1
Hsp90ab1
Hsp90b1
Hspa2
Hspa4
Hspa5
Hspa8
Hspa9
Hspe1
Hsph1
Htatsf1
Huwe1
Icam5
Id3
Idh3a
Idh3b
Idh3g
Ids
Ier2
Ier5
Iffo1
Ifitm3
Ifrd1
Ift20
Igf1
Igf1r
Igfbp4
Igfbp5
Igfbp7
Igfbpl1
Igsf3
Igsf8
Ildr2
Ilf2
Immt
Impa1
Inf2
Ing2
Inpp4a
Inpp5f
Inpp5j
Insig2
Ip6k1
Ip6k2
Ipo5
Ippk
Iqsec2
Irak1bp1
Irf2bpl
Isca1
Isoc1
Ist1
Itch
Itfg1
Itgav
Itm2b
Itm2c
Ivns1abp
Jak1
Jarid2
Jhdm1d
Josd1
Jph3
Jph4
Junb
Jund
Jup
Kalrn
Kank3
Kansl1
Kat5
Kat6b
Kat7
Kbtbd2
Kcna4
Kcnab2
Kcnab3
Kcnb1
Kcnb2
Kcnd2
Kcnh3
Kcnip1
Kcnip2
Kcnj4
Kcnk1
Kcnmb4
Kcnq2
Kcnq5
Kctd12
Kctd13
Kctd17
Kctd3
Kctd4
Kdm1a
Kdm4b
Kdm6b
Khdrbs1
Khsrp
Kif1a
Kif2a
Kif3c
Kif5a
Kif5b
Kifap3
Klc1
Klf13
Klf16
Klhdc2
Klhdc3
Klhl2
Klhl24
Klhl9
Kpna4
Kras
l7Rn6
Lamp5
Lancl1
Large
Lars
Lcat
Lcmt1
Ldha
Ldhb
Ldoc1l
Lgr4
Lgr5
Lhfpl4
Limch1
Limd2
Lin7a
Lin7c
Lix1
Lmo3
LOC106740
Lonp1
Lpar1
Lphn1
Lpin2
Lrba
Lrfn4
Lrp12
Lrp8
Lrrc4
Lrrc40
Lrrc41
Lrrc4b
Lrrn3
Lrrtm2
Lrrtm3
Lrrtm4
Lrtm2
Lsm1
Lsm14b
Lsm4
Luc7l2
Luc7l3
Luzp2
Lypla2
Maf1
Mag
Maged1
Magoh
Manf
Map1a
Map1lc3a
Map1lc3b
Map2
Map2k1
Map2k7
Map4
Map6
Map7
Map7d1
Map7d2
Map9
Mapk1
Mapk8ip3
Mapk9
Mapkbp1
Mapre2
Mapre3
Mapt
March5
March6
Marcks
Marcksl1
Marf1
Mark1
Mark2
Mark3
Mast3
Mat2a
Mat2b
Matr3
Mbd3
Mbnl2
Mbp
Mbtps1
Mcf2l
Mcfd2
Mcm7
Mcrs1
Mctp1
Mcts1
Mdh1
Mdh2
Mdm2
Med13
Med13l
Med29
Mef2c
Meg3
Meis1
Meis2
Metap2
Mff
Mfge8
Mgea5
Mgrn1
Mia3
Micu1
Micu3
Midn
Mier2
Minos1
Minpp1
Mir682
Mir684-1
Mir703
Mkl1
Mkl2
Mkrn1
Mlf2
Mll1
Mll2
Mllt11
Mmd
Mms19
Mnf1
Mon2
Morf4l1
Morf4l2
Mpc1
Mpp2
Mprip
Mrfap1
Mrpl18
Mrpl28
Mrpl3
Mrpl30
Mrpl33
Mrpl38
Mrpl4
Mrpl40
Mrps18b
Mrps26
Mrps36
Msl1
Mt3
Mtch2
Mtfp1
Mtpn
Mtx2
Mycbp2
Mycn
Myg1
Myh10
Myl12b
Myo18a
Myo5a
Myt1l
Mzt2
Naa50
Naa60
Nab2
Nacc2
Nap1l1
Nap1l5
Napa
Napb
Napg
Narfl
Nars
Nat14
Nat8l
Nav2
Nbl1
Nbr1
Ncaph2
Ncbp2
Ncdn
Nceh1
Nck2
Ncl
Ncoa2
Ncoa5
Ncoa6
Ncor2
Ncs1
Ndn
Ndnf
Ndrg2
Ndrg4
Ndufa1
Ndufa11
Ndufa12
Ndufa13
Ndufa2
Ndufa4
Ndufa6
Ndufa7
Ndufa8
Ndufb10
Ndufb11
Ndufb2
Ndufb3
Ndufb4
Ndufb5
Ndufb6
Ndufb7
Ndufb8
Ndufb9
Ndufc2
Ndufs1
Ndufs2
Ndufs3
Ndufs4
Ndufs6
Ndufs7
Ndufv1
Ndufv2
Necab2
Necab3
Necap1
Nedd4
Nedd8
Negr1
Nemf
Neo1
Neto2
Neurl1b
Neurl4
Nfil3
Nfyc
Ngef
Ngfrap1
Nhp2l1
Nhsl2
Nin
Nipal3
Nipsnap1
Nisch
Nkain2
Nkiras1
Nlk
Nme1
Nog
Nol7
Nolc1
Nono
Npdc1
Npm1
Nptn
Npy
Nr2f2
Nr3c1
Nr4a1
Nrbf2
Nrcam
Nrep
Nrgn
Nrip3
Nrxn1
Nrxn2
Nrxn3
Nsf
Nsg1
Nsg2
Nsmce2
Nsmf
Nt5c2
Ntrk2
Nucks1
Nudt16l1
Nudt19
Nudt3
Numbl
Nup62
Nup85
Oaz1
Ociad1
Ociad2
Ogt
Ola1
Omg
Omp
Osbpl8
Otub1
Otud6b
Otud7b
Oxct1
Oxr1
P4htm
Pa2g4
Pabpn1
Pacsin1
Pacsin2
Pafah1b1
Pafah1b2
Pagr1a
Paip1
Paip2
Pak3
Pak6
Palm
Pank4
Papd5
Papd7
Papola
Park7
Parp6
Paxbp1
Pbx1
Pbx3
Pcbp1
Pcbp3
Pcdh10
Pcdh20
Pcgf6
Pcmtd2
Pcnx
Pcp4
Pcp4l1
Pcsk1n
Pcsk2
Pcyt1b
Pdap1
Pdcd6
Pde1b
Pde2a
Pde4a
Pde4d
Pde4dip
Pde6d
Pdhb
Pdia3
Pdk3
Pdp1
Pdpk1
Pds5b
Pdxp
Pea15a
Pebp1
Pef1
Peg13
Peli1
Peli2
Penk
Per1
Pes1
Pex11b
Pex19
Pfdn5
Pfkl
Pfkm
Pfkp
Pfn2
Pgam1
Pgap1
Pgbd5
Pgk1
Pgm2l1
Pgrmc1
Pgrmc2
Phactr3
Phb
Phb2
Phf8
Phlda1
Phldb1
Phyhip
Phyhipl
Pi4ka
Picalm
Pik3ca
Pik3r2
Pim3
Pink1
Pip5k1c
Pisd
Pisd-ps1
Pithd1
Pitpnm1
Pitpnm2
Pitpnm3
Pja1
Pja2
Pkia
Pkig
Pkm
Pknox1
Pkp4
Plcb1
Plce1
Plch2
Pld3
Plec
Plekha1
Plekha2
Plekho1
Pmm1
Pnck
Pnmal2
Podxl2
Poldip3
Polg
Polr1c
Polr2c
Polr2f
Polr2g
Polr2j
Polr2k
Polr2l
Pomt2
Porcn
Ppa1
Ppap2b
Ppargc1a
Ppfia2
Ppia
Ppil2
Ppil4
Ppm1a
Ppm1b
Ppm1e
Ppp1ca
Ppp1cb
Ppp1cc
Ppp1r12c
Ppp1r13b
Ppp1r16b
Ppp1r1a
Ppp1r9a
Ppp1r9b
Ppp2ca
Ppp2cb
Ppp2r1a
Ppp2r2c
Ppp2r4
Ppp3ca
Ppp3cb
Ppp3cc
Ppp3r1
Ppp4r4
Ppp5c
Ppp6r3
Ppt2
Pptc7
Pqbp1
Praf2
Prdx2
Preb
Prickle1
Prickle2
Prkacb
Prkar1a
Prkar1b
Prkar2b
Prkca
Prkcb
Prkce
Prkcsh
Prkcz
Prmt1
Prmt5
Prnp
Prpf38a
Prpf38b
Prpf6
Prpf8
Prps1
Prr14
Prr3
Prr7
Prrc2a
Prrc2b
Prrc2c
Prrt2
Psap
Psd
Psd3
Psma2
Psmb1
Psmb3
Psmb5
Psmb6
Psmb7
Psmc5
Psmc6
Psmd13
Psmd14
Psmd2
Psmd3
Psmd6
Psmd8
Psme3
Psme4
Pspc1
Ptbp2
Pten
Ptgds
Ptk2b
Ptma
Ptms
Ptn
Ptov1
Ptp4a2
Ptpn1
Ptpn14
Ptpn5
Ptpra
Ptprf
Ptprm
Ptprn
Ptpro
Ptprs
Puf60
Pum1
Pum2
Purb
Purg
Pvrl1
Pygo2
Qdpr
Qk
Qrich1
R3hdm1
R3hdm2
R3hdm4
Rab1
Rab11b
Rab11fip3
Rab11fip5
Rab12
Rab14
Rab2a
Rab3a
Rab3c
Rab40b
Rab4b
Rab5a
Rab5b
Rab5c
Rab6a
Rab6b
Rabgap1l
Rac1
Rad23b
Raf1
Rai1
Ralb
Ralgapa1
Ran
Ranbp10
Ranbp3
Rangap1
Rap1a
Rap1b
Rap1gds1
Rap2a
Rap2c
Rapgef2
Rasa1
Rasa2
Rasa3
Rasgef1a
Rasgrf1
Rasgrf2
Rasgrp1
Rasl10b
Rasl11b
Rb1cc1
Rbbp5
Rbck1
Rbfox1
Rbfox2
Rbfox3
Rbm10
Rbm18
Rbm39
Rbm5
Rbm7
Rbmxl1
Rbx1
Rc3h2
Rce1
Rdx
Reep1
Rer1
Rere
Rev3l
Rexo1
Rgl1
Rgs12
Rgs17
Rgs2
Rhcg
Rheb
Rhob
Rhot1
Riok3
Rit1
Rmdn1
Rmdn3
Rmnd5a
Rnf111
Rnf114
Rnf126
Rnf14
Rnf145
Rnf149
Rnf157
Rnf165
Rnf166
Rnf167
Rnf187
Rnf2
Rnf208
Rnf220
Rnf4
Rnf44
Rnf7
Rnps1
Rpl10
Rpl10a
Rpl11
Rpl13
Rpl13a
Rpl14
Rpl15
Rpl18
Rpl18a
Rpl19
Rpl21
Rpl23
Rpl24
Rpl27a
Rpl29
Rpl3
Rpl31-ps12
Rpl32
Rpl35
Rpl35a
Rpl36
Rpl36al
Rpl37
Rpl37a
Rpl4
Rpl41
Rpl5
Rpl6
Rpl7
Rpl7l1
Rpl8
Rplp0
Rplp1
Rplp2
Rpn1
Rpp21
Rpp25
Rprd1a
Rprml
Rps10
Rps11
Rps14
Rps15
Rps16
Rps17
Rps19
Rps19bp1
Rps2
Rps23
Rps24
Rps26
Rps27a
Rps3
Rps3a1
Rps4x
Rps5
Rps6
Rps7
Rps8
Rps9
Rpsa
Rqcd1
Rragc
Rragd
Rrn3
Rrp1
Rsl1d1
Rtca
Rtfdc1
Rtn1
Rtn2
Rtn3
Rtn4
Rufy2
Rufy3
Rundc3a
Runx1t1
Ruvbl1
Ryr2
S100a10
S100a5
Sacm1l
Safb
Sall1
Sall2
Samd14
Sar1a
Sars
Sash1
Sbf1
Sbf2
Scamp1
Scamp3
Scamp4
Scand1
Scd1
Scd2
Scg2
Scg5
Scmh1
Scn2a1
Scn3a
Scoc
Scyl1
Sdccag3
Sdccag8
Sdha
Sdhb
Sec14l1
Sec16a
Sec24c
Seh1l
Sel1l
Selm
Sema3c
Sephs2
Sept11
Sept4
Sept7
Sepw1
Serbp1
Serinc1
Serp2
Serpini1
Sertad4
Sesn1
Set
Setbp1
Setd1a
Setd1b
Setd7
Sez6
Sez6l
Sf1
Sf3b1
Sf3b2
Sf3b3
Sf3b4
Sfi1
Sfpq
Sfswap
Sgta
Sh2b1
Sh3bgrl
Sh3bgrl3
Sh3gl2
Sh3glb2
Sh3pxd2a
Shisa2
Shprh
Shroom2
Sik3
Sin3b
Sipa1l1
Sirpa
Ski
Skp1a
Slc12a5
Slc1a1
Slc1a2
Slc1a3
Slc22a17
Slc25a12
Slc25a14
Slc25a19
Slc25a22
Slc25a23
Slc25a3
Slc25a4
Slc25a5
Slc25a51
Slc2a3
Slc30a9
Slc32a1
Slc38a1
Slc39a6
Slc4a10
Slc4a7
Slc6a17
Slc7a11
Slc8a1
Slc9a3r2
Slitrk1
Slitrk5
Slmap
Smap2
Smarca4
Smarcb1
Smarcc1
Smarcd1
Smarcd3
Smarce1
Smim7
Sms
Smu1
Snap25
Snap47
Snap91
Snca
Snn
Snph
Snrnp200
Snrnp27
Snrnp40
Snrnp70
Snrpb
Snrpc
Snrpd1
Snrpd3
Snw1
Snx1
Snx14
Snx27
Snx3
Snx5
Snx6
Snx7
Sobp
Socs7
Sod1
Son
Sort1
Sox1
Sox11
Sox2
Sp8
Sp9
Spag9
Speg
Sphkap
Spin1
Spock3
Sppl3
Spryd3
Spsb4
Sptan1
Sptb
Sptbn1
Sptbn2
Sptbn4
Sqstm1
Srcin1
Srp14
Srp19
Srp54a
Srp54b
Srp68
Srp72
Srrm2
Srrm3
Srrm4
Srrt
Srsf1
Srsf10
Srsf11
Srsf3
Srsf5
Srsf6
Srsf7
Srsf9
Ssb
Ssbp2
Ssbp3
Ssrp1
Ssu72
St3gal5
Stac2
Stard10
Stard3
Stard7
Stat5b
Stim2
Stip1
Stk16
Stk25
Stk32c
Stk39
Stmn1
Stmn3
Stoml2
Stox2
Strbp
Strip1
Strn4
Stt3b
Stx12
Stx16
Stx1a
Stx4a
Stx5a
Stx6
Stxbp1
Stxbp5
Stxbp5l
Stxbp6
Sub1
Suclg1
Sugp2
Sumo1
Sumo2
Sumo3
Sun1
Supt4a
Supt5
Svop
Swi5
Sybu
Syn1
Syn2
Syncrip
[truncated: 322 more rows]
